# Supplementary material for: Effect of acupuncture on the opening time of implantation window and endometrial receptivity in controlled ovarian hyperstimulation rats during peri-implantation period
Source: Front Endocrinol (Lausanne). 2023 Mar 17;14:1110266. doi: 10.3389/fendo.2023.1110266 (PMC10064091; doi:10.3389/fendo.2023.1110266)
Supplement: Supplementary file 1 [file Table_1.xls]

## Sheet: Sheet1
itg	0.159808	0.189533	0.154431
	0.666168	0.600893	0.700156
	0.403393	0.493929	0.384767
	0.701824	0.649696	0.774849
	0.170957	0.182104	0.16456
	0.499244	0.437594	0.366237
	0.450665	0.405146	0.498856
	0.0803185	0.13797	0.0961296
	0.295786	0.33867	0.268164
lif	0.0852857	0.0844782	0.097705
	0.857275	0.929119	0.757847
	0.547835	0.461683	0.66961
	0.79372	0.824226	0.705406
	0.174952	0.245248	0.275016
	0.543222	0.596786	0.461159
	0.638525	0.599463	0.677422
	0.115979	0.252274	0.179576
	0.431656	0.471812	0.518884
vegf	0.213013	0.293366	0.319827
	0.576102	0.595062	0.628654
	0.310224	0.340817	0.293006
	0.665277	0.596123	0.528166
	0.100442	0.229483	0.23535
	0.363912	0.382244	0.428278
	0.356282	0.320789	0.282787
	0.0395804	0.0564143	0.044744
	0.085013	0.0773579	0.110939
fgf	0.151542	0.247847	0.176337
	0.537404	0.475564	0.420871
	0.397332	0.348941	0.227596
	0.461355	0.418465	0.430718
	0.0509556	0.0851031	0.0849678
	0.175859	0.21955	0.233802
	0.210162	0.258651	0.278092
	0.0452691	0.0997243	0.0819689
	0.150259	0.166202	0.126286
pr	0.721532	0.643033	0.68441
	0.207758	0.319737	0.383163
	0.390545	0.458059	0.352587
	0.942714	0.763405	0.625072
	0.168689	0.12817	0.244818
	0.685519	0.542574	0.65785
	0.887668	0.759098	0.763405
	0.079985	0.180725	0.0730247
	0.373034	0.309281	0.415506
er	0.207758	0.308738	0.294608
	0.199345	0.210121	0.148547
	0.189908	0.23901	0.148227
	0.883788	0.909837	0.798044
	0.0640121	0.0588219	0.071092
	0.553103	0.67307	0.621499
	0.771032	0.694835	0.881917
	0.0584806	0.0789335	0.0621233
	0.318707	0.40033	0.416102
