# Supplementary material for: Effect of acupuncture on the opening time of implantation window and endometrial receptivity in controlled ovarian hyperstimulation rats during peri-implantation period
Source: Front Endocrinol (Lausanne). 2023 Mar 17;14:1110266. doi: 10.3389/fendo.2023.1110266 (PMC10064091; doi:10.3389/fendo.2023.1110266)
Supplement: Supplementary file 2 [file Table_2.xls]

## Sheet: Sheet1
ER	N						M						A
D4	1	1	1	1	1	1	4.07527	2.52937	5.65953	9.30965	8.27079	6.49789	1.93587	1.70239	8.08021	6.93098	2.80939	1.4648
D5	1	1	1	1	1	1	0.926345	0.726678	0.25365	0.449678	0.29432	0.370449	0.33583	0.913801	0.418447	0.89841	0.938265	0.926351
D6	1	1	1	1	1	1	1.18786	0.636595	0.101656	0.204812	0.636877	0.558709	1.29282	0.850996	0.061075	0.0817852	1.06556	1.44731
FGF	N						M						A
D4	1	1	1	1	1	1	1.76349	1.45526	1.34245	1.84508	2.07656	2.74702	0.752543	2.61261	1.44588	1.8983	1.5994	1.50375
D5	1	1	1	1	1	1	0.886677	0.984119	0.436791	0.770963	0.468785	0.454154	0.860073	0.958222	0.699053	1.01849	0.790252	0.58883
D6	1	1	1	1	1	1	0.519331	0.553049	0.571428	0.648581	0.563931	0.652406	1.54405	1.16111	1.32647	0.474712	0.622086	0.34569
ITG	N						M						A
D4	1	1	1	1	1	1	1.74931	1.53986	4.69793	3.82983	1.27064	1.08495	0.293282	0.296067	3.79426	2.45922	0.5925	0.538475
D5	1	1	1	1	1	1	0.510001	0.640726	0.131478	0.150702	0.186784	0.111845	1.0269	1.28904	1.06987	1.86152	0.620866	0.551459
D6	1	1	1	1	1	1	0.268245	0.36266	0.659238	0.355623	0.200726	0.241379	0.300271	0.567796	2.48573	5.45785	0.469109	0.439215
LIF	N						M						A
D4	1	1	1	1	1	1	2.24444	3.27934	2.87895	6.39217	6.61421	6.27172	0.456587	0.848661	0.709413	3.00041	3.64517	2.47552
D5	1	1	1	1	1	1	0.282952	0.235393	0.114343	2.26417	1.79507	2.10244	0.512851	0.573803	0.62211	4.40973	3.25183	2.34205
D6	1	1	1	1	1	1	0.873064	0.844956	1.15035	0.20393	0.192581	0.237737	1.50348	1.10541	1.03274	2.2319	2.55671	2.1561
VEGF	N						M						A
D4	1	1	1	1	1	1	1.85156	2.01793	3.46675	4.09593	2.06993	2.13117	0.202122	0.322398	1.35782	2.46636	2.20047	1.46884
D5	1	1	1	1	1	1	0.465512	0.422145	0.422597	0.488362	0.559905	0.404756	0.804734	1.54107	0.704149	1.73771	1.38252	1.0269
D6	1	1	1	1	1	1	0.377524	0.399889	0.245669	0.19685	0.367591	0.298701	1.37508	1.48108	0.296918	0.292012	0.327384	0.317483
PR	N						M						A
D4	1	1	1	1	1	1	0.323801	0.271895	4.80842	4.48605	0.721142	0.669811	1.97853	1.68916	3.26007	3.29639	0.959083	1.03999
D5	1	1	1	1	1	1	1.07096	1.13685	1.13145	1.19218	0.140296	0.176366	1.12642	1.30581	0.723815	0.800671	0.332799	0.412609
D6	1	1	1	1	1	1	0.461074	0.438247	0.662376	0.586929	0.464078	0.389926	0.698341	0.751467	0.903759	0.949261	0.503031	0.449423
