# Supplementary material for: Effect of acupuncture on the opening time of implantation window and endometrial receptivity in controlled ovarian hyperstimulation rats during peri-implantation period
Source: Front Endocrinol (Lausanne). 2023 Mar 17;14:1110266. doi: 10.3389/fendo.2023.1110266 (PMC10064091; doi:10.3389/fendo.2023.1110266)
Supplement: Supplementary file 3 [file Table_3.xls]

## Sheet: Sheet1
E	N								M								A
D4	58.8	70.658	68.502	67.522	73.794	70.07	68.796	64.582	65.714	66.641	67.362	66.229	66.229	73.439	64.684	67.465	65.954	66.052	67.326	64.582	69.972	70.952	65.954	64.582
D5	65.66	59.29	67.13	73.598	65.464	66.15	66.934	57.526	67.156	63.036	59.637	65.096	55.311	56.856	63.448	59.225	55.174	61.348	56.35	63.112	66.15	63.896	58.016	63.504
D6	55.664	59.584	65.464	61.446	63.21	62.328	58.702	59.976	60.873	59.019	65.508	66.229	58.195	67.568	61.285	59.431	54.782	63.312	66.154	58.372	48.118	54.782	59.388	49.588
P	N								M								A
D4	46.64	38.8	35.68	41.66	31.04	24.52	29.68	31.9	52.56	75.78	96.6	45.78	72.3	37.62	67.38	53.7	39.05	53.2	32.25	42.4	48.65	53.1	33.65	72.85
D5	41.401	39.748	31.255	43.339	63.213	38.266	34.732	32.908	78.72	61.92	105.6	57.36	84.96	96.48	107.88	139.44	47.25	59.8	67.6	61.1	80.5	72.5	66.15	64.6
D6	36.729	49.203	56.511	58.443	42.903	45.465	59.472	38.073	69.734	79.968	56.644	115.668	56.525	93.772	97.342	119.714	41.344	70.516	57.732	42.942	37.672	53.924	63.75	72.522
