# Supplementary material for: Effect of acupuncture on the opening time of implantation window and endometrial receptivity in controlled ovarian hyperstimulation rats during peri-implantation period
Source: Front Endocrinol (Lausanne). 2023 Mar 17;14:1110266. doi: 10.3389/fendo.2023.1110266 (PMC10064091; doi:10.3389/fendo.2023.1110266)
Supplement: Supplementary file 4 [file Table_4.xlsx]

## Sheet: Sheet1
LIF	Area	mean	min	max	IntDen	%Area
1	252000	224.781	4	255	56644912	11.954
2	252000	218.937	13	255	55172226	10.521
3	252000	218.313	0	255	55014765	10.502
4	250000	221.192	39	255	55298001	17.4
5	250000	222.193	19	255	55548192	16.989
6	250000	226.011	33	255	56502807	16.3
7	247008	225.084	49	255	55597486	13.21
8	251000	219.363	0	255	55060089	11.801
9	253008	213.539	0	255	54026958	12.302
10	252004	218.014	44	255	54940330	21.128
11	250000	221.192	39	255	55298001	17.4
12	252004	221.044	35	255	55703883	18.792
13	252000	223.306	10	255	56273008	11.088
14	252000	225.273	31	255	56768723	14.968
15	252000	216.301	0	255	54507934	13.442
16	252004	217.748	32	255	54873268	19.4
17	251000	219.614	37	255	55123160	19.577
18	252000	216.304	0	255	54508683	17.2
19	252000	219.997	4	255	55439186	19.548
20	252000	221.812	50	255	55896501	19.944
21	252000	218.983	28	255	55183760	18.372
22	252000	223.812	8	255	56400721	11.121
23	252004	220.06	0	255	55456056	13.062
24	251000	219.726	18	255	55151164	13.224
25	252000	214.41	0	255	54031404	16.993
26	252000	217.714	17	255	54864047	17.045
27	252000	216.304	0	255	54508683	17.222
ER
1	251000	219.509	52	255	55096836	17.001
2	251000	221.679	2	255	55641466	13.415
3	251000	219.363	0	255	55060089	11.782
4	253008	213.539	0	255	54026958	12.312
5	251000	212.701	0	255	53388003	11.645
6	251000	211.538	0	255	53096020	13.602
7	251000	219.845	0	255	55181051	11.009
8	251000	218.778	16	255	54913357	14.027
9	251000	220.183	38	255	55266029	10.04
10	251000	213.234	4	255	53521637	23.81
11	251000	210.318	0	255	52789938	25.455
12	251000	207.937	11	255	52192245	27.36
13	252004	214.661	0	255	54095390	7.183
14	251000	219.69	27	255	55142213	10.886
15	251000	219.89	42	255	55192300	9.639
16	252004	216.254	22	255	54496814	21.346
17	252004	211.415	0	255	53277499	25.546
18	251000	216.297	29	255	54297632	22.993
19	251000	216.167	37	255	54257814	26.802
20	251000	216.297	29	255	54290615	22.826
21	251000	215.791	16	255	54163538	20.509
22	252004	218.701	0	255	55113621	4.82
23	252004	219.715	0	255	55369143	5.93
24	252004	217.002	0	255	54685290	9.249
25	253008	219.238	0	255	55469080	15.221
26	251000	222.674	60	255	55891253	12.308
27	251000	219.308	22	255	55046342	17.74
FGF
1	252004	211.892	0	255	53397719	13.522
2	252004	220.206	0	255	55492863	10.207
3	252004	219.786	0	255	55386924	10.188
4	253008	211.772	13	255	53579925	23.465
5	253008	211.066	16	255	53401292	22.34
6	251000	216.551	32	255	54354198	25.183
7	252004	218.786	15	255	55134876	15.026
8	252004	214.422	4	255	54035189	14.066
9	252004	212.775	4	255	53620059	16
10	250000	214.876	36	255	53718878	22.293
11	250000	218.683	32	255	54670764	17.16
12	247008	216.597	0	255	53501281	20.684
13	252004	217.002	0	255	54685290	9.369
14	252004	220.44	0	255	55551691	7.984
15	252004	216.782	4	255	54630015	8.081
16	248004	221.375	15	255	54902007	14.572
17	248004	220.591	15	255	54707339	18.49
18	247008	222.822	59	255	55038939	14.88
19	247008	223.936	40	255	55313899	18.676
20	253008	218.299	0	255	55231456	15.569
21	253008	213.529	26	255	54024479	17.254
22	252004	221.92	0	255	55924633	8.838
23	252004	219.202	0	255	55239901	7.765
24	248004	221.058	16	255	54823153	5.582
25	251000	218.838	37	255	54928335	12.213
26	252004	221.078	0	255	55712616	11.869
27	251000	222.749	31	255	55910008	14.572
INT
1	252004	220.913	0	255	55670920	12.107
2	252004	221.078	0	255	55712616	11.909
3	252004	222.078	7	255	55964497	10.686
4	252004	218.486	42	255	55059293	25.172
5	247008	215.745	47	255	53290771	24.038
6	247008	222.678	34	255	55003231	20.335
7	251000	218.404	5	255	54819491	11.754
8	252004	215.6	1	255	54332176	17.561
9	251000	218.079	0	255	54737865	14.523
10	251000	214.279	26	255	53783919	29.081
11	248004	217.144	54	255	53852646	26.155
12	248004	216.159	2	255	53608210	22.456
13	248004	223.388	0	255	55401154	10.972
14	248004	222.338	15	255	55140638	13.961
15	252000	225.273	31	255	56768723	14.598
16	247008	223.391	19	255	55179449	19.345
17	247008	223.936	40	255	55313899	18.671
18	251000	211.481	0	255	53081737	22.987
19	251000	216.076	31	255	54234999	18.919
20	251000	216.047	44	255	54227799	18.348
21	251000	214.524	31	255	53845401	21.854
22	247008	224.171	38	255	55371986	10.642
23	248004	224.058	16	255	55567273	9.522
24	248004	222.918	2	255	55284479	12.457
25	248004	222.481	16	255	55176166	16.611
26	248004	220.759	24	255	54749053	19.553
27	250000	217.292	13	255	54322968	15.629
PR
1	252004	224.77	24	255	56642835	15.038
2	252004	220.419	22	255	55546375	20.818
3	250000	213.331	24	255	53332673	18.861
4	250000	222.249	19	255	55562143	7.66
5	251000	220.991	27	255	55468641	9.616
6	250000	216.882	10	255	54220436	10.075
7	250000	216.853	14	255	54213374	10.095
8	250000	212.39	14	255	53097597	15.321
9	250000	216.172	9	255	54043060	17.408
10	252004	218.486	42	255	55059293	25.142
11	252004	215.521	5	255	54312145	20.832
12	251000	211.242	0	255	53021749	22.187
13	252004	219.087	3	255	55210791	7.15
14	251000	217.745	10	255	54653928	10.194
15	251000	221.496	10	255	55595535	9.76
16	251000	218.742	16	255	54904208	21.271
17	251000	214.032	30	255	53721987	17.516
18	251000	216.628	0	255	54373613	17.129
19	251000	215.404	46	255	54066460	24.093
20	251000	212.906	12	255	53439370	18.427
21	251000	215.614	36	255	54119096	23.918
22	251000	219.208	11	255	550208977	5.33
23	253008	218.651	0	255	55320382	9.934
24	251000	219.88	0	255	55189618	3.01
25	252004	221.084	19	255	55714003	18.397
26	252000	218.968	10	255	55179971	14.213
27	251000	216.608	7	255	54368620	17.821
ER
1	253008	215.399	0	255	54497595	13.96
2	248004	223.757	13	255	55492585	12.968
3	251000	218.766	16	255	54910260	14.601
4	247008	217.659	9	255	53763610	19.222
5	247008	223.781	39	255	55275684	17.081
6	247008	224.499	20	255	55453110	17.04
7	252004	224.768	51	255	56642554	13.765
8	252004	211.892	0	255	53397719	13.522
9	248004	223.084	34	255	55325671	14.813
10	247008	218.664	33	255	54011826	18.99
11	251000	214.973	26	255	53958161	20.703
12	247008	218.437	55	255	53955716	20.937
13	251000	219.03	2	255	54976218	7.31
14	252004	219.974	0	255	55434417	8.482
15	251000	220.833	16	255	55429205	10.974
16	252000	218.281	11	255	55006783	14.962
17	250000	216.41	4	255	54102594	13.221
18	248004	222.597	34	255	55205043	17.44
19	251000	215.072	11	255	53983103	13.001
20	248004	222.827	41	255	55261914	15.541
21	248004	223.945	24	255	55539361	15.796
22	252004	219.686	6	255	55361643	8.816
23	251000	220.206	0	255	55271602	5.299
24	251000	219.877	11	255	55189058	7.381
25	251000	219.921	12	255	55200186	12.861
26	252004	217.597	0	255	54835358	12.786
27	251000	221.627	9	255	55628337	10.748
